# Supplementary material for: BlockmiR AONs as Site-Specific Therapeutic MBNL Modulation in Myotonic Dystrophy 2D and 3D Muscle Cells and HSALR Mice
Source: Pharmaceutics. 2023 Mar 31;15(4):1118. doi: 10.3390/pharmaceutics15041118 (PMC10141141; doi:10.3390/pharmaceutics15041118)
Supplement: Supplementary file 1 [file pharmaceutics-15-01118-s001.zip]

Archive with 3 entries (3 files):
- Supplementary Materials.pdf
- SupplementaryMaterial full-length gels.pdf
- Supptable.xlsx
