# Supplementary material for: BlockmiR AONs as Site-Specific Therapeutic MBNL Modulation in Myotonic Dystrophy 2D and 3D Muscle Cells and HSALR Mice
Source: Pharmaceutics. 2023 Mar 31;15(4):1118. doi: 10.3390/pharmaceutics15041118 (PMC10141141; doi:10.3390/pharmaceutics15041118)
Supplement: Supplementary file 1 [file pharmaceutics-15-01118-s001.zip › Supptable.xlsx]

## Sheet: Table S1. BlockmiR Sequences
Administered in human cells					Administered in mice
Target	Modified Sequence	Unmodified Sequence	Concentration		Target	Modified Sequence	Unmodified Sequence	Concentration
M1-Block-23b-1	CbsCbsAbsTbsTbsAbsuscsascsasusususTbsGb	CCATTAUCACAUUUTG	50 nM	→	M1-Block23b-H	CbsCbsAbsTbsTbsAbsuscsascsasusususTbsGb	CCATTAUCACAUUUTG	12.5 mg/kg
M2-Block-23b-1	AbsuscsascsasusgsasTbsTbsCbsAbsAbsCbsGb	AUCACAUGATTCAACG	50 nM		M1-Block23b-M	CbsCbsAbsTbsTbsGbsuscsascsasusususTbsGb	CCATTGUCACAUUUTG	12.5 mg/kg
M1-Block-218-1*	GbsAbsusgsusgscsusususAbsAbsAbsTbsAbsTb	GAUGUGCUUUAAATAT	200 nM			Legend 2’-O-Methyl-Nucleotides: lower-case a, g, c, u LNA Nucleotides: Ab Gb Tb Cb Phosphorothioate linkages: s * Not confirmed in Cerro-Herreros et al 2018 luciferase assay
M1-Block-218-2*	GbsususgsusgscsusgsTbsCbsTbsAbsTbsTbsGb	GUUGUGCUGTCTATTG	200 nM
M2-Block-218-1	AbsCbsTbsusgsusgscsususGbsAbsAbsusTbsTb	ACTUGUGCUUGAATTT	200 nM
M2-Block-218-2	GbsTbsTbsGbsusgsusgscsusasasTbsAbsAbsTb	GTTGUGUGCUAATAAT	200 nM
M2-Block-218-3	CbsGbsAbsTbsAbsgsusgscsususAbsAbsAbsAb	CGATAGUGCUUAAAA	200 nM
Scramble	TbsGbscsascscsusususgsTbsTbsAbsTbsTbsTb	TGCACCUUUGTTATTT	50 nM & 200 nM

## Sheet: Table S2. Primer Sequences
Human			Mouse
Primers	Sequence	Analysis	Primers	Sequence	Analysis
MBNL1 F	CTGCATCTGTCTATGCCAAACT	RT-qPCR	Mbnl1 F	TACCGATTGCACCACCAAAC	RT-qPCR
MBNL1 R	GGGAATCTCCTCACAGCTGAAT	RT-qPCR	Mbnl1 R	GCTGCTTTCAGCAAAGTTGTC	RT-qPCR
MBNL1 Probe	ACCGATTGCACCACCAAACTCCATTGCA	RT-qPCR	Mbnl1 Probe	TCGCAAATCAGCTGTGAGGAGATTCCCT	RT-qPCR
MBNL2 F	CCACCACGCCTGTTATTGTT	RT-qPCR	Mbnl2 F	GAGACAGACTGCCGCTTTG	RT-qPCR
MBNL2 R	CAGTCCTGAGAAGTTTCTGAGTTG	RT-qPCR	Mbnl2 R	GGTTACGGTGTTGTCGTTTGT	RT-qPCR
MBNL2 Probe	ACCGGTCACTGTCCCGGGCTCAACT	RT-qPCR	Mbnl2 Probe	CCCGGCAGACAGCACCATGATCGA	RT-qPCR
GAPDH F	CAACGGATTTGGTCGTATTGG	RT-qPCR & RT-PCR	Gapdh F	GAACGGATTTGGCCGTATTGG	RT-qPCR & RT-PCR
GAPDH R	TGATGGCAACAATATCCACTTTACC	RT-qPCR & RT-PCR	Gadph R	GATGGCAACAATCTCCACTTTGCC	RT-qPCR & RT-PCR
GADPH Probe	CGCCTGGTCACCAGGGCTGCT	RT-qPCR	Gapdh Probe	CGCCTGGTCACCAGGGCTGCT	RT-qPCR
MBNL1 exon 5 F	AGGGAGATGCTCTCGGGAAAAGTG	RT-PCR	Atp2a1 exon 22 F	GGGTCAGTGCCTCAGCTTTG	RT-PCR
MBNL1 exon 5 R	GTTGGCTAGAGCCTGTTGGTATTGGAAAATAC	RT-PCR	Atp2a1 exon 22 R	GCTCATGGTCCTCAAGATCTCAC	RT-PCR
NFIX exon 7 F	GAGCCCTGTTGATGACGTGTTCTA	RT-PCR	Clcn1 exon 5 F	GTCCTCAGCAAGTTTATGTCC	RT-PCR
NFIX exon 7 R	CTGCACAAACTCCTTCAGTGAGTC	RT-PCR	Clcn11 exon 5 R	GAATCCTCGCCAGTAATTCC	RT-PCR
SPTAN1 exon 23 F	GATTGGTGGAAAGTGGAAGTGAACGAT	RT-PCR	Mbnl1 exon 5 F	AGGGGAGATGCTCTCGGGAAAAGTG	RT-PCR
SPTAN1 exon 23 R	TGATCCATTGCTGTAGTTCATTCGCT	RT-PCR	Mbnl1 exon 5 R	GTTGGCTAGAGCCTGTTGGTATTGGAAAATAC	RT-PCR
			Nfix exon 7 F	TCGACGACAGTGAGATGGAG	RT-PCR
			Nfix exon 7 R	CAAACTCCTTCAGCGAGTCC	RT-PCR

## Sheet: Table S3. Splicing Events
Transcript	Event Number
ZNF91	HsaEX0074482
TTC3	HsaEX0067903
SORBS1	HsaEX0060962
RSPH3	HsaEX0055813
RAPGEF6	HsaEX0052288
PPP2R5A	HsaEX0049711
PACRGL	HsaEX0045171
MLH3	HsaEX0039449
MELK	HsaEX0038820
KIAA1712	HsaEX0034236
FER1L6	HsaEX6082271
FER	HsaEX0025530
FBXL22	HsaINT0062689
FAM111A	HsaEX0023768
BRAF	HsaEX0008354
BAG4	HsaEX0007545
ARL4A	HsaEX0005867
AHI1	HsaEX0003246
AC009948.3	HsaEX0001009
AC009948.3	HsaEX0001007

## Sheet: Table S4. Biochemistry Raw
		FVB - PBS						HSALR-PBS						HSALR-LNASC						HSALR-LNA23b
	Units	1941-1	1941-2	1942-1	1942-2	1942-3	Averages	1830-1	1831-1	1831-3	1833-1	1982-2	Averages	1830-2	1831-2	1831-4	1833-3	1982-4	Averages	2445.1	2441.1	2444.1	2444.2	2444.3	Averages
Creatinine	mg/dL	0.1	0.1	0.2	0.1	0.2	0.14	0.1	0.1	0.1	0.1	0.2	0.12	0.2	0.2	0.2	0.1	0.1	0.16	0.1	0.2	0.2	0.2	0.2	0.18
Cholesterol	mg/dL	160	131	152	139	147	145.8	228	233	246	204	199	222	226	188	222	171	208	203	193	160	202	156	138	169.8
Glucose	mg/dL	188	151	186	219	180	184.8	168	191	194	198	201	190.4	234	176	221	234	207	214.4	204	180	254	203	229	214
Triglycerides	mg/dL	277	198	169	205	246	219	288	258	288	254	303	278.2	235	236	230	213	181	219	307	279	253	300	226	273
Amylase	U/L	2981	3024	3169	3133	3606	3182.6	4938	2932	2786	3752	2975	3476.6	2752	4308	2964	3028	3090	3228.4	2064	2070	2609	2357	2061	2232.2
Alkaline Phosphatase	U/L	40	49	39	39	42	41.8	51	62	60	62	49	56.8	67	50	49	48	46	52	79	90	75	86	86	83.2
ALT	U/L	87	36	50	78	48	59.8	57	117	109	64	68	83	77	56	58	43	45	55.8	39	33	54	34	36	39.2
AST	U/L	256	182	246	304	180	233.6	111	122	140	284	192	169.8	89	128	123	105	66	102.2	53	70	92	217	78	102
Bilirubin	mg/dL	0.11	0.06	0.13	0.1	18	0.1	0.09	0.11	0.12	0.14	0.1	0.112	0.11	0.08	0.11	0.1	0.11	0.102	0.1	0.1	0.1	0.1	0.1	0.1
CPK	U/L	1265	1048	1883	1906	1221	1464.6	861	924	928	1230	953	979.2	814	1104	1019	819	311	813.4	127	197	582	476	243	325
LDH	U/L	1530	1595	1868	1763	951	1541.4	1308	610	885	1018	1144	993	1020	1102	1115	645	1763	1129	662	496	740	720	497	623
	Creatinine	Choleserol	Glucose	Triglycerides	Amylase	Alkaline Phosphastase	ALT	AST	Bilirubin	CPK	LDH
FVB-PBS	0.14	145.8	184.8	219	3182.6	41.8	59.8	233.6	0.1	1464.6	1541.4
HSALR-PBS	0.12	222	190.4	278.2	3476.6	56.8	83	169.8	0.112	979.2	993
HSALR-LNASC	0.16	203	214.4	219	3228.4	52	55.8	102.2	0.102	813.4	1129
HSALR-23b	0.18	169.8	214	273	2232.2	83.2	39.2	102	0.1	325	623
HSALR-PBS	10	10	10	10	10	10	10	10	10	10	10
HSALR-LNASC	13.3333	9.14414	11.2605	7.87203	9.28608	9.15493	6.72289	6.01885	9.10714	8.30678	11.3696
HSALR-23b	15	7.64865	11.2395	9.81308	6.42064	14.6479	4.72289	6.00707	8.92857	3.31904	6.27392

## Sheet: Table S5. Histology Raw
Mouse	Gastrocnemius			Quadriceps
	Mean	SEM	# of fibers	Mean	SEM	# of fibers
FVB1	6.61	±1.67	514	10.51	±1.32	465
FVB2	6.83	±1.46	595	8.43	±1.39	473
FVB3	7.92	±1.11	538	21.74	±8.65	483
FVB4	10.38	±2.51	446	10.4	±3.85	480
FVB5	12.86	±2.30	434	12.63	±1.56	416
PBS1	54.82	±6.90	428	50.45	±11.11	269
PBS2	128.33	±17.77	327	121.04	±14.77	273
PBS3	70.73	±5.18	363	72.08	±7.20	433
PBS4	61.73	±4.95	726	55.6	±10.54	352
PBS5	80.96	±13.25	348	100.96	±11.66	297
M1-Block23b-1-M1	15.94	±1.97	1157	23.97	±1.93	932
M1-Block23b-1-M2	14.29	±1.56	962	8.64	±0.96	1249
M1-Block23b-1-M3	7.5	±1.07	1461	15.77	±1.27	867
M1-Block23b-1-M4	8.41	±0.92	1416	26.62	±2.48	692
M1-Block23b-1-M5	45.96	±5.84	314	14.72	±1.13	816
